# Supplementary material for: Arabidopsis Plastid-RNA Polymerase RPOTp Is Involved in Abiotic Stress Tolerance
Source: Plants (Basel). 2020 Jul 2;9(7):834. doi: 10.3390/plants9070834 (PMC7412009; doi:10.3390/plants9070834)
Supplement: Supplementary file 1 [file plants-09-00834-s001.zip]

Archive with 6 entries (5 files):
- plants-847469 supplementary/
- plants-847469 supplementary/Supplemental Fig 1.pdf
- plants-847469 supplementary/Table 1R FINAL.docx
- plants-847469 supplementary/Table S1R FINAL.xlsx
- plants-847469 supplementary/Table S2 R FINAL.xlsx
- plants-847469 supplementary/Table S3.docx
