# Supplementary material for: Arabidopsis Plastid-RNA Polymerase RPOTp Is Involved in Abiotic Stress Tolerance
Source: Plants (Basel). 2020 Jul 2;9(7):834. doi: 10.3390/plants9070834 (PMC7412009; doi:10.3390/plants9070834)
Supplement: Supplementary file 1 [file plants-09-00834-s001.zip › plants-847469 supplementary/Table S1R FINAL.xlsx]

## Sheet: 150 mM NaCl
Table S1. Col-0/sca3 ratios of germination and seedling stablishment values under control and stress conditions
Germination	Non-supplemented media
DAS	0	3	4	5	6	7	10	11	12	13	14
Ratio (Col-0/sca3-2)	0	1.13201	1.18853	1.13869	1.09087	1.07585	1.04004	1.02627	1.02627	1.02627	1.01958
Ratio (Col-0/sca3-3)	0	1.0256	1.03006	1.01297	1	1	1	1	1	1	1
Germination	150 mM NaCl
DAS	0	3	4	5	6	7	10	11	12	13	14
Ratio (Col-0/sca3-2)	0	3.89838	2.51613	1.53877	1.41028	1.31746	1.25226	1.22967	1.22232	1.20788	1.21354
Ratio (Col-0/sca3-3)	0	4.5611	1.73803	1.16283	1.11629	1.06152	1.07716	1.03523	1.03077	1.03077	1.03561
Seedling stablishment	Non-supplemented media
DAS	0	3	4	5	6	7	10	11	12	13	14
Ratio (Col-0/sca3-2)	0	0	71.9647	4.2279	1.82136	1.2262	1.06123	1.05053	1.05053	1.05053	1.04004
Ratio (Col-0/sca3-3)	0	0	N.D.	4.55992	1.75865	1.09582	1	1	1	1	1
Seedling stablishment	150 mM NaCl
DAS	0	3	4	5	6	7	10	11	12	13	14
Ratio (Col-0/sca3-2)	0	0	N.D.	N.D.	N.D.	N.D.	3.734	2.11883	1.77809	1.52395	1.39708
Ratio (Col-0/sca3-3)	0	0	N.D.	N.D.	N.D.	N.D.	2.21104	1.78939	1.57406	1.29395	1.19644
N.D. (not determined):	These values could not be determined since the sca3 values were 0

## Sheet: 350 mM mannitol
Table S1. Col-0/sca3 ratios of germination and seedling stablishment values under control and stress conditions
Germination	Non-supplemented media
DAS	0	3	4	5	6	7	10	11	12	13	14
Ratio (Col-0/sca3-2)	0	1.13201	1.18853	1.13869	1.09087	1.07585	1.04004	1.02627	1.02627	1.02627	1.01958
Ratio (Col-0/sca3-3)	0	1.0256	1.03006	1.01297	1	1	1	1	1	1	1
Germination	350 mM mannitol
DAS	0	3	4	5	6	7	10	11	12	13	14
Ratio (Col-0/sca3-2)	0	N.D.	27.0417	7.49913	3.73587	2.48151	1.58916	1.5038	1.45071	1.43059	1.43059
Ratio (Col-0/sca3-3)	0	N.D.	33.7476	4.73693	2.30206	1.52269	1.15817	1.14444	1.10758	1.10758	1.10758
Seedling stablishment	Non-supplemented media
DAS	0	3	4	5	6	7	10	11	12	13	14
Ratio (Col-0/sca3-2)	0	0	71.9647	4.2279	1.82136	1.2262	1.06123	1.05053	1.05053	1.05053	1.04004
Ratio (Col-0/sca3-3)	0	0	N.D.	4.55992	1.75865	1.09582	1	1	1	1	1
Seedling stablishment	350 mM mannitol
DAS	0	3	4	5	6	7	10	11	12	13	14
Ratio (Col-0/sca3-2)	0	N.D.	N.D.	N.D.	N.D.	N.D.	N.D.	80.9563	85.9563	15.0009	5.72042
Ratio (Col-0/sca3-3)	0	N.D.	N.D.	N.D.	N.D.	N.D.	57.1393	16.1543	8.00484	4.73155	3.83857
N.D. (not determined):	These values could not be determined since the sca3 values were 0

## Sheet: ABA
Table S1. Col-0/sca3 ratios of germination and seedling stablishment values under control and stress conditions
Germination	Non-supplemented media
DAS	0	3	4	5	6	7	10	11	12	13	14
Ratio (Col-0/sca3-2)	N.D.	0.443155	1.06975	1.03756	1.02987	1.01471	1	1	1	1	1
Ratio (Col-0/sca3-3)	N.D.	0.453466	1.11297	1.03756	1.02218	1.01471	1.00735	1.00735	1	1	1
Germination	ABA 1.5 mM ABA
DAS	0	3	4	5	6	7	10	11	12	13	14
Ratio (Col-0/sca3-2)	N.D.	N.D.	0	1.53821	1.795	1.57138	1.16455	1.1352	1.1084	1.08873	1.08873
Ratio (Col-0/sca3-3)	N.D.	N.D.	0	1.09761	1.6155	1.55301	1.13688	1.09529	1.07817	1.04548	1.04548
Germination	ABA 3 mM ABA
DAS	0	3	4	5	6	7	10	11	12	13	14
Ratio (Col-0/sca3-2)	N.D.	0	0.391304	1.17857	1.57971	1.84043	1.18675	1.13714	1.10556	1.04188	1.03646
Ratio (Col-0/sca3-3)	N.D.	N.D.	0.3	0.825	0.981982	1.20979	1.04233	1.05291	1.03646	1.03109	1.02577
Seedling stablishment	Non-supplemented media
DAS	0	3	4	5	6	7	10	11	12	13	14
Ratio (Col-0/sca3-2)	N.D.	N.D.	N.D.	4.59982	1.86498	1.28966	1.02987	1.01471	1.01471	1.00725	1.00725
Ratio (Col-0/sca3-3)	N.D.	N.D.	N.D.	8.33333	3.2144	1.46113	1.00725	1	1	1	1
Seedling stablishment	ABA 1.5 mM ABA
DAS	0	3	4	5	6	7	10	11	12	13	14
Ratio (Col-0/sca3-2)	N.D.	N.D.	N.D.	N.D.	N.D.	N.D.	9.77819	4.47847	3.22431	2.65895	2.45311
Ratio (Col-0/sca3-3)	N.D.	N.D.	N.D.	N.D.	N.D.	N.D.	17.0645	5.53087	3.03236	2.35913	2.00165
Seedling stablishment	ABA 3 mM ABA
DAS	0	3	4	5	6	7	10	11	12	13	14
Ratio (Col-0/sca3-2)	N.D.	N.D.	N.D.	N.D.	N.D.	N.D.	N.D.	N.D.	21.5116	6.49635	3.83081
Ratio (Col-0/sca3-3)	N.D.	N.D.	N.D.	N.D.	N.D.	N.D.	13.2911	11.3636	4.45086	2.87654	1.98923
N.D. (not determined):	These values could not be determined since the sca3 values were 0
