# Supplementary material for: Arabidopsis Plastid-RNA Polymerase RPOTp Is Involved in Abiotic Stress Tolerance
Source: Plants (Basel). 2020 Jul 2;9(7):834. doi: 10.3390/plants9070834 (PMC7412009; doi:10.3390/plants9070834)
Supplement: Supplementary file 1 [file plants-09-00834-s001.zip › plants-847469 supplementary/Table S2 R FINAL.xlsx]

## Sheet: GO terms under-expressed genes
Analysis of gene ontologies (GO) using the Singular Enrichment Analysis (SEA) online tool that is accessed through the agriGO v2.0 (http://systemsbiology.cau.edu.cn/ agriGOv2)
Source: 197 genes down-regulated in sca3-2 vs Col-0 according to the microarray results by Hricová et al., 2006
GO term	Ontology	Description	Number in input list	Number in BG/Ref	p-value	FDR	Number in input list/Number in BG-Ref (%)	Fold enrichment
GO:0009645	P	response to low light intensity stimulus	5	19	5.3e-07	5.2e-05	26.3158	3769.54
GO:0009765	P	photosynthesis, light harvesting	7	44	5.4e-08	7.7e-06	15.9091	2278.86
GO:0019682	P	glyceraldehyde-3-phosphate metabolic process	5	44	2.1e-05	0.0013	11.3636	1627.75
GO:0018298	P	protein-chromophore linkage	5	46	2.5e-05	0.0015	10.8696	1556.98
GO:0010114	P	response to red light	6	65	9e-06	0.00069	9.23077	1322.24
GO:0009853	P	photorespiration	5	56	6e-05	0.0028	8.92857	1278.95
GO:0019684	P	photosynthesis, light reaction	11	134	4.9e-09	9.1e-07	8.20896	1175.87
GO:0006081	P	cellular aldehyde metabolic process	5	65	0.00012	0.0046	7.69231	1101.86
GO:0009637	P	response to blue light	6	81	2.9e-05	0.0017	7.40741	1061.05
GO:0015979	P	photosynthesis	18	253	5.2e-13	3.4e-10	7.11462	1019.12
GO:0006090	P	pyruvate metabolic process	5	91	0.00051	0.017	5.49451	787.046
GO:0009743	P	response to carbohydrate	7	133	5e-05	0.0024	5.26316	753.907
GO:0043094	P	cellular metabolic compound salvage	5	95	0.00061	0.019	5.26316	753.907
GO:0008299	P	isoprenoid biosynthetic process	8	154	1.6e-05	0.0011	5.19481	744.116
GO:0009642	P	response to light intensity	7	144	8.1e-05	0.0035	4.86111	696.317
GO:0006720	P	isoprenoid metabolic process	8	172	3.4e-05	0.0019	4.65116	666.244
GO:0016114	P	terpenoid biosynthetic process	5	120	0.0017	0.047	4.16667	596.843
GO:0046148	P	pigment biosynthetic process	6	148	0.00066	0.02	4.05405	580.713
GO:0042440	P	pigment metabolic process	7	181	0.00031	0.011	3.8674	553.976
GO:0006091	P	generation of precursor metabolites and energy	13	364	2.1e-06	0.00019	3.57143	511.58
GO:0009753	P	response to jasmonic acid	8	225	0.0002	0.0073	3.55556	509.306
GO:0009657	P	plastid organization	7	207	0.00068	0.02	3.38164	484.395
GO:0009414	P	response to water deprivation	11	347	3.7e-05	0.0019	3.17003	454.083
GO:0009639	P	response to red or far red light	7	222	0.001	0.03	3.15315	451.665
GO:0009415	P	response to water	11	355	4.5e-05	0.0022	3.09859	443.85
GO:0009735	P	response to cytokinin	7	244	0.0017	0.047	2.86885	410.941
GO:0006979	P	response to oxidative stress	12	453	8.8e-05	0.0035	2.64901	379.45
GO:0009409	P	response to cold	10	384	0.00039	0.013	2.60417	373.027
GO:0001101	P	response to acid chemical	29	1181	3.7e-09	9.1e-07	2.45555	351.738
GO:0009416	P	response to light stimulus	18	744	5.1e-06	0.00044	2.41935	346.554
GO:0009314	P	response to radiation	18	772	8.3e-06	0.00067	2.33161	333.985
GO:0006970	P	response to osmotic stress	14	636	0.00015	0.0059	2.20126	315.314
GO:1901700	P	response to oxygen-containing compound	34	1557	2.6e-09	9.1e-07	2.18369	312.797
GO:0009266	P	response to temperature stimulus	12	559	0.00057	0.018	2.14669	307.497
GO:0042221	P	response to chemical	56	2853	3e-13	3.4e-10	1.96285	281.163
GO:0010035	P	response to inorganic substance	18	926	8.5e-05	0.0035	1.94384	278.441
GO:0009628	P	response to abiotic stimulus	39	2022	4.5e-09	9.1e-07	1.92878	276.284
GO:0009725	P	response to hormone	31	1631	3e-07	3.9e-05	1.90067	272.257
GO:0010033	P	response to organic substance	38	2023	1.5e-08	2.4e-06	1.8784	269.066
GO:0009719	P	response to endogenous stimulus	32	1732	3.5e-07	4.1e-05	1.84758	264.651
GO:0055114	P	oxidation-reduction process	25	1566	8.3e-05	0.0035	1.59642	228.676
GO:0044711	P	single-organism biosynthetic process	26	1735	0.00016	0.006	1.49856	214.657
GO:0044281	P	small molecule metabolic process	22	1597	0.0016	0.045	1.37758	197.328
GO:0044710	P	single-organism metabolic process	54	3970	4.2e-07	4.5e-05	1.3602	194.839
GO:0006950	P	response to stress	46	3506	1e-05	0.00074	1.31204	187.939
GO:0050896	P	response to stimulus	79	6250	4.6e-09	9.1e-07	1.264	181.058
GO:0044699	P	single-organism process	92	9448	3.5e-05	0.0019	0.973751	139.482
GO:0008152	P	metabolic process	103	12035	0.0018	0.05	0.855837	122.592
GO:0031409	F	pigment binding	5	22	9.8e-07	0.00019	22.7273	3255.51
GO:0016168	F	chlorophyll binding	6	40	6.8e-07	0.00019	15	2148.64
GO:0008483	F	transaminase activity	5	73	0.00019	0.0095	6.84932	981.112
GO:0016769	F	transferase activity, transferring nitrogenous groups	5	73	0.00019	0.0095	6.84932	981.112
GO:0005506	F	iron ion binding	10	317	8.7e-05	0.0057	3.15457	451.869
GO:0046906	F	tetrapyrrole binding	12	402	2.9e-05	0.0028	2.98507	427.589
GO:0004497	F	monooxygenase activity	9	305	0.00032	0.014	2.95082	422.683
GO:0016491	F	oxidoreductase activity	25	1547	6.9e-05	0.0054	1.61603	231.484
GO:0003824	F	catalytic activity	92	9101	6.7e-06	0.00088	1.01088	144.801
GO:0030076	C	light-harvesting complex	5	25	1.7e-06	2e-05	20	2864.85
GO:0009522	C	photosystem I	8	44	2.3e-09	3.8e-08	18.1818	2604.41
GO:0010287	C	plastoglobule	13	80	7.1e-14	1.5e-12	16.25	2327.69
GO:0098807	C	chloroplast thylakoid membrane protein complex	5	34	6.6e-06	6.3e-05	14.7059	2106.51
GO:0009521	C	photosystem	11	96	1.9e-10	3.5e-09	11.4583	1641.32
GO:0009523	C	photosystem II	7	71	1.1e-06	1.3e-05	9.85915	1412.25
GO:0009535	C	chloroplast thylakoid membrane	26	400	2e-17	9.1e-16	6.5	931.076
GO:0055035	C	plastid thylakoid membrane	26	401	2.1e-17	9.1e-16	6.48379	928.754
GO:0031977	C	thylakoid lumen	6	96	7.1e-05	0.00062	6.25	895.265
GO:0042651	C	thylakoid membrane	26	421	6.5e-17	2e-15	6.17577	884.633
GO:0034357	C	photosynthetic membrane	26	422	6.9e-17	2e-15	6.16114	882.536
GO:0044436	C	thylakoid part	27	463	6.1e-17	2e-15	5.83153	835.323
GO:0009534	C	chloroplast thylakoid	29	508	6.7e-18	5.8e-16	5.70866	817.723
GO:0031976	C	plastid thylakoid	29	509	7e-18	5.8e-16	5.69745	816.116
GO:0009579	C	thylakoid	31	584	3.1e-18	5.8e-16	5.30822	760.362
GO:0031984	C	organelle subcompartment	31	817	2.2e-14	4.9e-13	3.79437	543.515
GO:0009941	C	chloroplast envelope	24	688	1.3e-10	2.5e-09	3.48837	499.683
GO:0009526	C	plastid envelope	24	707	2.1e-10	3.7e-09	3.39463	486.254
GO:0044434	C	chloroplast part	45	1419	7.8e-18	5.8e-16	3.17125	454.257
GO:0009570	C	chloroplast stroma	23	740	2.7e-09	4.2e-08	3.10811	445.213
GO:0044435	C	plastid part	45	1455	2e-17	9.1e-16	3.09278	443.018
GO:0009532	C	plastid stroma	23	774	6e-09	9e-08	2.97158	425.656
GO:0005777	C	peroxisome	7	247	0.0018	0.015	2.83401	405.95
GO:0042579	C	microbody	7	247	0.0018	0.015	2.83401	405.95
GO:0031975	C	envelope	26	1170	1.8e-07	2.3e-06	2.22222	318.316
GO:0031967	C	organelle envelope	26	1170	1.8e-07	2.3e-06	2.22222	318.316
GO:0098796	C	membrane protein complex	13	597	0.00029	0.0025	2.17755	311.918
GO:0048046	C	apoplast	10	486	0.0022	0.017	2.05761	294.737
GO:0009507	C	chloroplast	74	4148	1.1e-15	2.9e-14	1.78399	255.543
GO:0009536	C	plastid	74	4213	2.4e-15	6e-14	1.75647	251.601
GO:0044446	C	intracellular organelle part	59	4882	5e-06	5.1e-05	1.20852	173.111
GO:0044422	C	organelle part	59	4894	5.4e-06	5.3e-05	1.20556	172.687
GO:0016021	C	integral component of membrane	64	5324	1.9e-06	2.2e-05	1.2021	172.192
GO:0044425	C	membrane part	69	5962	2.4e-06	2.6e-05	1.15733	165.779
GO:0031224	C	intrinsic component of membrane	64	5540	7.3e-06	6.8e-05	1.15523	165.479
GO:0016020	C	membrane	93	8532	1.5e-07	2.2e-06	1.09001	156.136
GO:0044444	C	cytoplasmic part	105	10923	8.1e-06	7.3e-05	0.961274	137.695
GO:0005737	C	cytoplasm	124	13406	2.4e-06	2.6e-05	0.924959	132.493
Terms are ranked by fold enrichment from the highest to the lowest.
BcG/Ref	Background/Reference: TAIR genome locus (TAIR10 2017)			Number of genes in Bc/Ref:			28362
P	Biological process: 48 terms			Number of under-expressed genes:			198
F	Molecular function: 9 terms
C	Cellular component: 38 terms
FDR	False discovery rate
Significance Level: 0.05
Statistical test method: Fisher
Multi_test adjustment method: Yekutieli (FDR under dependency)

## Sheet: GO terms over-expressed genes
Analysis of gene ontologies (GO) using the Singular Enrichment Analysis (SEA) online tool that is accessed through the agriGO v2.0 (http://systemsbiology.cau.edu.cn/ agriGOv2)
Source: 103 genes up-regulated in sca3-2 vs Col-0 according to the microarray results by Hricová et al. 2006
GO term	Ontology	Description	Number in input list	Number in BG/Ref	p-value	FDR	input/Ref (%)	Fold enrichment
GO:0044454	C	nuclear chromosome part	5	125	0.00011	0.0097	4	1101.44
GO:0000228	C	nuclear chromosome	5	140	0.00018	0.012	3.57143	983.426
GO:0044427	C	chromosomal part	6	259	0.00039	0.021	2.3166	637.898
GO:0022626	C	cytosolic ribosome	6	323	0.0012	0.041	1.85759	511.503
GO:0005694	C	chromosome	6	323	0.0012	0.041	1.85759	511.503
GO:0005840	C	ribosome	8	499	0.00049	0.022	1.60321	441.458
GO:0043232	C	intracellular non-membrane-bounded organelle	17	1543	3.8e-05	0.0051	1.10175	303.377
GO:0043228	C	non-membrane-bounded organelle	17	1543	3.8e-05	0.0051	1.10175	303.377
	Terms are ranked by fold enrichment from the highest to the lowest.
BcG/Ref	Background/Reference: TAIR genome locus (TAIR10 2017)				Number of genes in Bc/Ref:			28362
P	Biological process: 0 terms				Number of under-expressed genes:			103
F	Molecular function: 0 terms
C	Cellular component: 8 terms
FDR	False discovery rate
Significance Level: 0.05
Statistical test method: Fisher
Multi_test adjustment method: Yekutieli (FDR under dependency)
